# Supplementary material for: Cell-Free DNA Variant Sequencing Using Plasma and AR-V7 Testing of Circulating Tumor Cells in Prostate Cancer Patients
Source: Cells. 2021 Nov 18;10(11):3223. doi: 10.3390/cells10113223 (PMC8620951; doi:10.3390/cells10113223)
Supplement: Supplementary file 1 [file cells-10-03223-s001.zip]

Archive with 3 entries (3 files):
- cells-1446836-Suppl. Table 2 and 3.pdf
- Suppl. Table S1.xlsx
- Supplemental Figures S1 and S2.pdf
